# Supplementary material for: Unveiling the gut bacteriome diversity and distribution in the national fish hilsa (Tenualosa ilisha) of Bangladesh
Source: PLoS One. 2024 May 1;19(5):e0303047. doi: 10.1371/journal.pone.0303047 (PMC11062526; doi:10.1371/journal.pone.0303047)
Supplement: S1 Data — (XLSX) [file pone.0303047.s001.xlsx]

## Sheet: Data S1
	Data S1		Legend: Taxonomic information on the gut microbiomes of hilsa fish in three habitats (e.g., freshwater; FW, brackish water; BW, and marine water; MW)
	Phyla
	Phyla	Rel_Abund			Phyla_FW	Rel_Abund		Phyla_BW	Rel_Abund		Phyla_MW	Rel_Abund
	Firmicutes	71.4886			Proteobacteria	90.7826		Proteobacteria	93.1676		Firmicutes	92.0319
	Proteobacteria	17.7473			Firmicutes	6.7085		Firmicutes	4.81934		Proteobacteria	7.75994
	Planctomycetes	8.45599			Planctomycetes	2.15592		Planctomycetes	1.60855		Planctomycetes	0.135314
	Cyanobacteria	1.37522			Cyanobacteria	0.353008		Cyanobacteria	0.404501		Cyanobacteria	0.035609
	Actinobacteria	0.924258									Actinobacteria	0.0358351
	Fusobacteria	0.00863633									Fusobacteria	0.00135653
	Class
	Class	Rel_Abund			Class_FW	Rel_Abund		Class_BW	Rel_Abund		Class_MW	Rel_Abund
	Bacilli	67.8399			Bacilli	82.4983		Gammaproteobacteria	79.6771		Bacilli	90.4344
	Gammaproteobacteria	22.2479			Gammaproteobacteria	15.0857		Bacilli	17.4983		Gammaproteobacteria	9.27922
	Synechococcophycideae	5.49904			Clostridia	1.04238		Actinobacteria	1.62337		Clostridia	0.252163
	Clostridia	2.34897			Planctomycetia	0.659864		Clostridia	0.865596		Planctomycetia	0.00958287
	Actinobacteria	1.97741			Synechococcophycideae	0.560909		Planctomycetia	0.160221		Alphaproteobacteria	0.00902572
	Planctomycetia	0.0266702			Alphaproteobacteria	0.0644587		Synechococcophycideae	0.115883		Actinobacteria	0.00824572
	Alphaproteobacteria	0.0283268			Actinobacteria	0.0538142		Alphaproteobacteria	0.059453		Synechococcophycideae	0.00601715
	Fusobacteriia	0.0203754			Fusobacteriia	0.0222747					Fusobacteriia	0.00133714
	Betaproteobacteria	0.0113473			Betaproteobacteria	0.0123201
	Order
	Order	Rel_Abund			Order_FW	Rel_Abund		Order_BW	Rel_Abund		Order_MW	Rel_Abund
	Lactobacillales	74.2525			Enterobacteriales	92.0771		Enterobacteriales	94.0772		Lactobacillales	91.2514
	Enterobacteriales	23.3591			Clostridiales	4.10972		Lactobacillales	3.58872		Enterobacteriales	7.56513
	Clostridiales	0.628334			Lactobacillales	1.96936		Clostridiales	0.908401		Bacillales	0.619675
	Bacillales	0.619568			Bacillales	0.761264		Pseudomonadales	0.583514		Clostridiales	0.25614
	Aeromonadales	0.53008			Planctomycetales	0.332363		Bacillales	0.40504		Aeromonadales	0.185563
	Pseudomonadales	0.161626			Aeromonadales	0.257892		Gemellales	0.122901		Gemellales	0.0692178
	Actinomycetales	0.123914			Pseudomonadales	0.206865		Vibrionales	0.0940462		Actinomycetales	0.0106489
	Gemellales	0.0988935			Pirellulales	0.124119		Planctomycetales	0.0555728		Rhizobiales	0.00849646
	Planctomycetales	0.0711339			Synechococcales	0.0661969		Rhizobiales	0.0406109		Vibrionales	0.0073636
	Rhizobiales	0.0583499			Gemmatales	0.0330984		Synechococcales	0.0352673		Gemmatales	0.0073636
	Vibrionales	0.0273943			Caulobacterales	0.0248238		Rhodobacterales	0.0341986		Synechococcales	0.0056643
	Gemmatales	0.0197239			Rhodobacterales	0.0206865		Alteromonadales	0.0203054		Pseudomonadales	0.0048713
	Pirellulales	0.0158887			Burkholderiales	0.00965371		Gemmatales	0.018168		Alteromonadales	0.00283215
	Synechococcales	0.0126014			Actinomycetales	0.00689551		Pirellulales	0.0160306		Planctomycetales	0.00271887
	Alteromonadales	0.00913144						Caulobacterales	0.0117558		Fusobacteriales	0.00158601
	Rhodobacterales	0.0051136						Aeromonadales	0.00961836		Pirellulales	0.00113286
	Fusobacteriales	0.00264812						Burkholderiales	0.00213741		Burkholderiales	0.000226572
	Caulobacterales	0.00264812
	Burkholderiales	0.0012784
	Family
	Family	Rel_Abund			Family_FW	Rel_Abund		Family_BW	Rel_Abund		Family_MW	Rel_Abund
	Enterococcaceae	75.7434			Enterobacteriaceae	90.1159		Enterobacteriaceae	85.099		Enterococcaceae	89.6919
	Enterobacteriaceae	22.0966			Clostridiaceae	2.17441		Peptostreptococcaceae	3.61358		Enterobacteriaceae	8.61521
	Staphylococcaceae	0.679211			Moraxellaceae	2.10423		Enterococcaceae	3.12539		Staphylococcaceae	0.727671
	Aeromonadaceae	0.385864			Peptostreptococcaceae	1.95441		Clostridiaceae	2.14611		Peptostreptococcaceae	0.31633
	Peptostreptococcaceae	0.361895			Enterococcaceae	1.4982		Planctomycetaceae	2.14321		Moraxellaceae	0.19882
	Clostridiaceae	0.270468			Staphylococcaceae	0.929963		Staphylococcaceae	1.27413		Aeromonadaceae	0.181444
	Moraxellaceae	0.13301			Streptococcaceae	0.323935		Gemmataceae	1.11946		Streptococcaceae	0.0554692
	Streptococcaceae	0.0867059			Bacillaceae	0.264547		Moraxellaceae	0.675734		Bacillaceae	0.0546895
	Bacillaceae	0.070091			Aeromonadaceae	0.252399		Bacillaceae	0.354785		Pseudomonadaceae	0.0294053
	Pseudomonadaceae	0.0450326			Planctomycetaceae	0.166017		Pseudomonadaceae	0.180776		Clostridiaceae	0.0280687
	Leuconostocaceae	0.02524			Pirellulaceae	0.0539891		Vibrionaceae	0.0879712		Carnobacteriaceae	0.0257297
	Carnobacteriaceae	0.0218807			Planococcaceae	0.0472405		Lactobacillaceae	0.0541361		Gemmataceae	0.0165962
	Lactobacillaceae	0.0144358			Pseudomonadaceae	0.0269946		Pirellulaceae	0.0464024		Lactobacillaceae	0.0147027
	Planctomycetaceae	0.0129832			Gemmataceae	0.0202459		Streptococcaceae	0.0348018		Planctomycetaceae	0.0142571
	Synechococcaceae	0.00971469			Carnobacteriaceae	0.0134973		Planococcaceae	0.0338351		Vibrionaceae	0.00779687
	Tissierellaceae	0.0119845			Vibrionaceae	0.0121476		Leuconostocaceae	0.00676701		Synechococcaceae	0.00612611
	Gemmataceae	0.00653699			Tissierellaceae	0.0094481		Intrasporangiaceae	0.000966716		Intrasporangiaceae	0.00523504
	Vibrionaceae	0.00599224			Leuconostocaceae	0.00809837		Shewanellaceae	0.000966716		Planococcaceae	0.00389844
	Pirellulaceae	0.00490274			Rhodobacteraceae	0.00809837		Rhodobacteraceae	0.000966716		Pirellulaceae	0.00378705
	Intrasporangiaceae	0.0042672			Lactobacillaceae	0.00674864		Fusobacteriaceae	0.000966716		Fusobacteriaceae	0.00133661
	Shewanellaceae	0.00345008			Synechococcaceae	0.00674864					Tissierellaceae	0.000779687
	Planococcaceae	0.00299612			Comamonadaceae	0.00269946					Pseudonocardiaceae	0.000779687
	Rhodobacteraceae	0.00136187									Rhodobacteraceae	0.000668303
	Fusobacteriaceae	0.0010895
	Pseudonocardiaceae	0.00063554
	Comamonadaceae	0.000181583
	Genus
	Genus	Rel_Abund			Genus_FW	Rel_Abund		Genus_BW	Rel_Abund		Genus_MW	Rel_Abund
	Vagococcus	67.0203			Morganella	64.9364		Morganella	21.8802		Vagococcus	83.491
	Morganella	13.2451			Plesiomonas	15.9424		Plesiomonas	16.8629		Enterobacter	5.31461
	Enterobacter	5.74164			Clostridium	6.09545		Enterobacter	15.8098		Morganella	5.08823
	Plesiomonas	3.50612			Shigella	5.69387		Proteus	10.3558		Shigella	1.10639
	Shigella	1.75204			Klebsiella	1.54922		Vagococcus	8.7889		Staphylococcus	0.881946
	Clostridium	1.60291			Vagococcus	1.19626		Serratia	5.35982		Macrococcus	0.761167
	Klebsiella	1.02258			Macrococcus	0.921503		Cronobacter	4.9574		Clostridium	0.730165
	Serratia	0.983374			Serratia	0.720717		Klebsiella	4.56355		Plesiomonas	0.662671
	Aeromonas	0.939304			Enterobacter	0.596018		Clostridium	3.66882		Hafnia	0.590655
	Macrococcus	0.819393			Lactococcus	0.526271		Shigella	2.35455		Aeromonas	0.527036
	Staphylococcus	0.735353			Aeromonas	0.395232		Acinetobacter	2.32887		Klebsiella	0.247371
	Proteus	0.621334			Acinetobacter	0.289555		Sinobaca	0.830515		Lactococcus	0.133374
	Hafnia	0.540881			Planctomyces	0.251511		Macrococcus	0.522283		Sinobaca	0.115935
	Acinetobacter	0.307977			Sinobaca	0.160629		Hafnia	0.50944		Serratia	0.0871935
	Cronobacter	0.296959			Peptoniphilus	0.135267		Lactococcus	0.265422		Enterococcus	0.063296
	Lactococcus	0.186528			Synechococcus	0.107791		Pediococcus	0.244017		Carnobacterium	0.0445656
	Sinobaca	0.171155			Staphylococcus	0.0951093		Kurthia	0.145554		Streptococcus	0.0277728
	Pseudomonas	0.0553436			Carnobacterium	0.0760874		Staphylococcus	0.12843		Lactobacillus	0.0206681
	Enterococcus	0.0515003			Leuconostoc	0.0718603		Salmonella	0.12843		Photobacterium	0.0203452
	Carnobacterium	0.0463759			Citrobacter	0.0464979		Leuconostoc	0.0513721		Erwinia	0.0174387
	Weissella	0.0335649			Pseudomonas	0.0422708		Saccharopolyspora	0.034248		Gemmata	0.0171158
	Erwinia	0.0327962			Erwinia	0.0380437		Synechococcus	0.025686		Synechococcus	0.0164699
	Planctomyces	0.0322838			Weissella	0.0295896		Planctomyces	0.021405		Serinicoccus	0.0151781
	Salmonella	0.0307464			Gemmata	0.0147948		Rhodobacter	0.021405		Acinetobacter	0.0122717
	Synechococcus	0.027928			Photobacterium	0.0126812		Carnobacterium	0.017124		Saccharopolyspora	0.00226057
	Streptococcus	0.0233161			Proteus	0.0105677		Streptococcus	0.017124		Weissella	0.0016147
	Photobacterium	0.0179354			Hafnia	0.0105677		Citrobacter	0.017124		Salmonella	0.000968817
	Kluyvera	0.0176792			Paulinella	0.00845416		Paulinella	0.017124		Peptoniphilus	0.000645878
	Lactobacillus	0.0176792			Saccharopolyspora	0.00634062		Weissella	0.012843		Pediococcus	0.000645878
	Peptoniphilus	0.017423			Lactobacillus	0.00422708		Kluyvera	0.012843		Proteus	0.000322939
	Gemmata	0.0163981			Shewanella	0.00422708		Lactobacillus	0.012843		Cronobacter	0.000322939
	Pediococcus	0.0158857			Enterococcus	0.00211354		Gemmata	0.012843		Planctomyces	0.000322939
	Leuconostoc	0.0158857			Salmonella	0.00211354		Serinicoccus	0.00856201
	Serinicoccus	0.012811			Pediococcus	0.00211354		Enterococcus	0.00428101
	Shewanella	0.0112737			Kurthia	0.00211354		Erwinia	0.00428101
	Kurthia	0.0099926			Rhodobacter	0.00211354		Peptoniphilus	0.00428101
	Citrobacter	0.00768661						Shewanella	0.00428101
	Saccharopolyspora	0.00486819
	Rhodobacter	0.00409953
	Paulinella	0.00358709
